# Supplementary material for: Temporal and Spatial Signatures of Scylla paramamosain Transcriptome Reveal Mechanistic Insights into Endogenous Ovarian Maturation under Risk of Starvation
Source: Int J Mol Sci. 2024 Jan 5;25(2):700. doi: 10.3390/ijms25020700 (PMC10815400; doi:10.3390/ijms25020700)
Supplement: Supplementary file 1 [file ijms-25-00700-s001.zip]

Archive with 1 entries (1 files):
- ijms-2753569-supplementary.pdf
